# Supplementary material for: Narrow genetic basis for the Australian dingo confirmed through analysis of paternal ancestry
Source: Genetica. 2012 May 23;140(1):65–73. doi: 10.1007/s10709-012-9658-5 (PMC3386486; doi:10.1007/s10709-012-9658-5)
Supplement: Supplementary file 1 — Table S1: Total sample list, with haplotype results, status of the animal, area of sampling and origination, and lineage information. Two samples, shown in green, were analyzed by DNA sequencing, in addition to SNP-genotyping. The sample shown in yellow was only analyzed by DNA-sequencing, and was therefore not included in the sample set calculations. It also carried a SINE insertion. (XLS 19 kb) [file 10709_2012_9658_MOESM1_ESM.xls]

## Sheet: Table S1
Individual	Haplotype	Status	Area	Origin	Y-chromosome Lineage
X1084	H3	Captive	?		Lyn Watson's lines
N895	H3	Captive	?
X2288	H3	Wild	NSW	possible hybrid	Booroomba (Punchbowl), Australian Capital Territory
X2534	H3	Wild	NSW	North, New South Wales	Cathedral Rock National Park, New South Wales
X2389	H3	Wild	NSW	North Coast New South Wales	Crescent Head, New South Wales
X2419	H3	Wild	NSW	North New South Wales	Gibraltar Range National Park, New South Wales
X2405	H3	Wild	NSW	North New South Wales	Hat Head National Park
X2256	H3	Wild	NSW	Australian Capital Territory	Longflat, Australian Capital Territory
X2482	H3	Wild	NSW	North New South Wales	Nowendoc, New South Wales
X2279	H3	Wild	NSW	Australian Capital Territory	Orroral, Australian Capital Territory
X1311	H3	Wild	NSW	North Coast New South Wales	Point Plomer (north of Port Macquarie), New South Wales
N819	H3	Captive	NSW		Radjah Helensburgh
X1034	H3	Captive	NSW		Red Dog FEATHERDALE
WD036	H3	Wild	NSW	New South Wales	Tumbarumba, New South Wales
X2325	H3	Wild	NSW	possible hybrid	Tumbarumba, New South Wales
X2431	H3	Wild	NSW	North New South Wales	Washpool National Park
N845	H3	Captive	NT	Central Australia	Brogo, Ayres Rock
X2060	H3	Wild	NT	Northeast Northern Territory	Pungalina Creek, Northern Territory
N727	H3	Captive	SA	South Australia	Gold Dog GORGE
N740	H3	Captive	SA	South Australia	Gold Dog GORGE
X2024	H3	Captive	SA	South Australia	Gold Dog GORGE
N823	H3	Captive	SA	South Australia	Innamincka, South Australia
X2070	H3	Wild	V	Victoria	Mount Jack, Victoria
X2073	H3	Wild	V	Victoria	Mount Jack, Victoria
N834	H3	Captive	V		Rangy Male MELBOURNE ZOO
N731	H3	Captive	V		Raymond Island
N753	H3	Captive	V	South Australia	Sox Mildura
N701	H3	Wild	WA	Rawlinna, Nullarbor, Western Australia	Brody
N866	H3	Wild	WA	Bungle Bungles, Western Australia	Bungle Bungles, Western Australia
N809	H3	Wild	WA	Western Australia	Pilbara
X2831	H3	Captive	WA	Western Australia	Sire from Western Australia
N898	H3	Wild	WA	Pilbara, Western Australia	Wittenoom Gorge
N812	H60	Captive	?		Lobo
NGSD6	H60	Captive	NG	New Guinea	New Guinea Singing Dog
X2484	H60	Wild	NSW		Argue, North New South Wales
N836	H60	Captive	NSW	Dubbo Zoo	Ding
X2287	H60	Wild	NSW	Australian Capital Territory	Orroral, Australian Capital Territory
X2434	H60	Wild	NSW	North New South Wales	Washpool National Park
N825	H60	Captive	NT	Northern Territory	Clyde, Northern Territory
N717	H60	Captive	NT	Tennant Creek, Northern Territory	Tennant Creek, Northern Territory
X2795	H60	Captive	Q	Northwest Queensland	Barkly Tablelands, Queensland
X2828	H60	Wild	Q	Far North Queensland	Cape York, Queensland
N858	H60	Captive	Q	North Queensland	Daintree, North Queensland
X2159	H60	Captive	Q	North Queensland	Daintree, North Queensland
X2053	H60	Captive	V		Rangy Male MELBOURNE ZOO
N735	H60	Captive	V		Raymond Island
N887	H60	Captive	V		Raymond Island
X1335	H60
