# Supplementary material for: Narrow genetic basis for the Australian dingo confirmed through analysis of paternal ancestry
Source: Genetica. 2012 May 23;140(1):65–73. doi: 10.1007/s10709-012-9658-5 (PMC3386486; doi:10.1007/s10709-012-9658-5)
Supplement: Supplementary file 2 — Table S2. Alignment of Y-chr haplotypes, showing fragments and positions of the polymorphic sites plotted against reference (in yellow) (Natanaelsson et al. 2006). Only sites with substitutions are considered as variable to define haplotypes (HT). SNP sites screened on the first assay (haplogrouping) are shown in red, and those on the second assay (haplotyping) in blue, as in Fig. 2. Haplotypes from wolf, coyote and dingo/NGSD are shown in grey, blue, and orange, respectively. Haplotypes with duplication (i.e. from an individual that yields equal proportions of both reference and mutant alleles) are shown by *. A 300 bp insertion in dingo H60 is shown by +. Equivalent haplotypes differing by indels (Indel HT) are shown by letters a, b, and c. SNP positions non-existing in the reference are shown by/and a number. The sequenced fragment 12 showed no mutation, and is therefore unrepresented by SNPs. (XLS 77 kb) [file 10709_2012_9658_MOESM2_ESM.xls]

## Sheet: Table S2
Fragment		03	03	11	11	11	11	16	16	20	20	21	21	21	21	21	21	21	21	21	21	21	21	21	21	21	21	21	21	24	24	24	24	24	24	24	24	27	28	28	28	28	28	28	29	29	30	30	30
Position											1													1	1	1	1	1	1						1	1	1	1				1	1	1
				2	4	5	6		2	4	0	5	5	6	8	9	9	9	9	9	9	9	9	1	1	1	2	4	4	1	3	6	6	9	3	3	4	5	7	7	9	0	2	2	6	6	3	5	6
		9	9	8	1	2	9	7	8	0	1	3	6	4	2	3	3	3	3	3	4	4	5	3	3	3	9	0	5	7	1	4	6	3	1	7	7	0	1	3	8	6	8	8	8	8	3	3	0
		5	5	0	3	5	7	2	3	3	5	6	6	5	3	5	6	7	8	9	0	1	3	2	3	4	8	5	5	4	0	0	0	2	8	1	7	9	1	1	5	7	1	1	1	5	0	6	6
		/1	/2								/1																																/1	/2
Indel HT	HT	-	-	T	T	G	T	G	C	A	-	G	T	C	G	T	C	T	G	C	C	C	G	A	T	T	T	C	T	A	T	C	T	T	C	T	C	T	A	A	G	A	-	-	T	A	C	C	A
H1	H1	-	-	.	.	.	.	.	.	.	-	.	.	.	.	.	.	.	.	.	.	.	.	.	.	.	.	.	.	.	.	.	.	.	.	.	.	.	.	.	.	.	-	-	.	.	.	.	.
H1*	H1*	-	-	.	.	.	.	.	.	.	-	.	.	.	.	.	.	.	.	.	.	.	.	.	.	.	.	.	.	.	.	.	.	.	.	.	.	.	.	.	.	.	-	-	.	.	.	.	.
H2a*	H2*	-	-	.	.	.	.	.	.	.	-	.	.	.	.	.	.	.	.	.	.	.	.	.	.	.	.	.	.	.	.	.	.	.	.	.	.	.	.	.	.	.	-	-	.	.	.	.	.
H2b*	H2*	-	-	.	.	.	.	.	.	.	-	.	.	.	.	.	.	.	.	.	.	.	.	.	.	.	.	.	.	.	.	.	.	.	.	.	.	.	.	.	.	.	-	-	.	.	.	.	.
H3	H3	-	-	.	.	.	.	.	.	.	-	.	.	.	.	.	.	.	.	.	.	.	.	.	.	.	.	.	.	.	.	.	.	.	.	.	.	.	.	.	.	.	-	-	.	.	.	.	.
H4	H4	-	-	.	.	.	.	.	.	.	-	.	.	.	.	.	.	.	.	.	.	.	.	.	.	.	.	.	.	G	.	.	.	.	.	.	.	.	.	.	.	.	-	-	.	.	.	.	.
H5a	H5	-	-	.	.	.	.	.	.	.	-	.	.	.	.	.	.	.	.	.	.	.	.	.	.	.	.	.	.	.	.	.	.	.	.	.	.	.	.	.	.	.	-	-	.	T	.	.	.
H5b	H5	-	-	.	.	.	.	.	.	.	-	.	.	.	.	.	.	.	.	.	.	.	.	.	.	.	.	.	.	.	.	.	.	.	.	.	.	.	.	.	.	.	-	-	.	T	.	.	.
H5c	H5	-	-	.	.	.	.	.	.	.	-	.	.	.	.	-	-	-	-	-	-	-	.	.	.	.	.	.	.	.	.	.	.	.	.	.	.	.	.	.	.	.	-	-	.	T	.	.	.
H6a	H6	-	-	.	.	.	.	.	.	G	-	.	.	.	.	.	.	.	.	.	.	.	.	.	.	.	.	.	.	.	.	.	.	.	.	.	.	.	.	.	.	.	-	-	.	.	.	.	.
H6b	H6	-	-	.	.	.	.	.	.	G	-	.	.	.	.	.	.	.	.	.	.	.	.	.	.	.	.	.	.	.	.	.	.	.	.	.	.	.	.	.	.	.	C	T	.	.	.	.	.
H6c	H6	-	-	.	.	.	.	.	.	G	-	.	.	.	.	.	.	.	.	.	.	.	.	.	.	.	.	.	.	.	.	.	.	.	.	.	.	.	.	.	.	.	C	T	.	.	.	.	.
H7	H7	-	-	.	.	.	.	.	.	.	-	.	.	.	.	.	.	.	.	.	.	.	.	.	.	.	.	.	.	.	.	.	.	.	.	.	.	.	G	C	A	.	-	-	.	.	.	.	.
H8a	H8	-	-	.	.	.	.	.	.	.	-	.	.	.	.	.	.	.	.	.	.	.	.	.	.	.	.	.	.	.	.	.	.	.	.	.	.	.	G	C	A	.	-	-	.	.	.	.	.
H8b	H8	-	-	.	.	.	.	.	.	.	-	.	.	.	.	.	.	.	.	.	.	.	.	.	.	.	.	.	.	.	.	.	.	-	.	.	.	.	G	C	A	.	-	-	.	.	.	.	.
H9	H9	-	-	.	.	.	.	.	.	.	-	.	.	.	A	.	.	.	.	.	.	.	.	.	.	.	.	.	.	.	.	.	.	.	.	.	.	.	G	C	.	.	-	-	.	.	.	.	.
H10	H10	-	-	.	C	.	.	.	.	.	-	.	.	.	.	.	.	.	.	.	.	.	.	.	.	.	.	.	.	.	.	.	.	.	.	.	.	.	G	C	A	.	-	-	.	.	.	.	.
H11	H11	-	-	.	.	.	.	.	.	.	-	.	.	.	.	.	.	.	.	.	.	.	.	.	.	.	.	.	.	.	.	.	.	.	.	.	.	.	.	.	.	.	-	-	.	.	.	.	.
H12	H12	-	-	.	.	.	.	.	.	.	-	.	.	.	.	.	.	.	.	.	.	.	.	.	.	.	.	A	.	.	.	.	.	.	.	.	.	.	.	.	.	.	-	-	.	.	.	.	.
H13	H13	-	-	.	.	A	.	.	.	.	-	.	.	.	.	.	.	.	.	.	.	.	.	.	.	.	.	.	.	.	.	.	.	.	.	.	.	.	.	.	.	.	-	-	.	.	.	.	.
H14	H14	-	-	.	.	.	.	.	.	.	-	.	.	.	.	.	.	.	.	.	.	.	A	.	.	.	.	.	.	.	.	.	.	.	.	.	.	.	.	.	.	.	-	-	.	.	.	.	.
H15	H15	-	-	.	.	.	.	.	.	G	-	.	.	.	.	.	.	.	.	.	.	.	.	.	.	.	.	.	.	.	.	.	.	.	.	.	.	.	.	.	.	.	-	-	.	.	.	.	.
H16	H16	-	-	.	.	.	.	.	.	G	-	.	.	.	.	.	.	.	.	.	.	.	.	.	.	.	.	.	.	.	.	.	.	.	.	.	.	.	.	.	.	.	-	-	.	.	.	.	.
H17	H17	-	-	.	.	.	.	.	.	.	-	.	.	.	.	.	.	.	.	.	.	.	.	.	.	.	.	.	.	.	.	.	.	.	.	.	.	.	.	.	.	.	-	-	.	.	.	.	.
H18	H18	-	-	.	.	.	.	.	.	.	-	.	.	.	A	.	.	.	.	.	.	.	.	-	-	-	.	.	.	.	.	.	.	.	.	A	.	.	G	C	.	.	-	-	.	.	.	.	.
H19	H19	-	-	.	.	.	.	.	.	G	-	.	.	.	.	.	.	.	.	.	.	.	.	.	.	.	.	.	.	.	.	.	.	.	.	.	.	.	.	.	.	.	-	-	.	.	.	.	.
H20	H20	-	-	.	.	.	.	.	.	.	-	.	.	.	.	.	.	.	.	.	.	.	.	.	.	.	.	.	.	.	C	.	.	.	.	.	.	.	.	.	.	.	-	-	.	.	.	.	.
H21	H21	-	-	.	.	.	C	.	.	.	-	.	.	.	.	.	.	.	.	.	.	.	.	.	.	.	.	.	.	.	.	.	.	.	.	.	.	.	.	.	.	.	-	-	.	.	.	.	.
H22	H22	-	-	.	.	.	.	.	.	.	-	.	.	.	.	.	.	.	.	.	.	.	.	.	.	.	.	.	.	.	.	.	.	.	.	.	.	.	.	.	.	.	-	-	.	T	T	.	.
H23a	H23	-	-	.	.	.	.	.	.	.	-	.	.	.	.	.	.	.	.	.	.	.	.	.	.	.	.	.	.	.	.	.	.	.	.	.	.	.	G	C	A	.	-	-	.	.	.	.	.
H23a*	H23*	-	-	.	.	.	.	.	.	.	-	.	.	.	.	.	.	.	.	.	.	.	.	.	.	.	.	.	.	.	.	.	.	.	.	.	.	.	G	C	A	.	-	-	.	.	.	.	.
H23b*	H23*	-	-	.	.	.	.	.	.	.	-	.	.	.	.	.	.	.	.	.	.	.	.	.	.	.	.	.	.	.	.	.	.	.	.	.	.	.	G	C	A	.	-	-	.	.	.	.	.
H23c*	H23*	-	-	.	.	.	.	.	.	.	-	.	.	.	.	.	.	.	.	.	.	.	.	.	.	.	.	.	.	.	.	.	.	.	.	.	.	.	G	C	A	.	-	-	.	.	.	.	.
H24*	H24*	-	-	.	.	.	.	.	.	.	-	.	C	.	.	.	.	.	.	.	.	.	.	.	.	.	.	.	.	.	.	.	.	.	.	.	.	.	.	.	.	.	-	-	.	.	.	.	.
H25*	H25*	-	-	.	.	.	.	.	.	.	-	.	.	.	.	.	.	.	.	.	.	.	.	.	.	.	.	.	.	.	.	.	.	.	.	.	.	.	G	C	A	.	-	-	.	.	.	T	-
H26	H26	-	-	.	.	.	.	.	.	.	-	.	.	.	.	.	.	.	.	.	.	.	.	.	.	.	.	.	.	.	.	.	.	.	.	.	.	.	.	.	.	.	-	-	.	.	.	.	.
H27a	H27	-	-	.	.	.	.	.	.	.	-	A	.	.	.	.	.	.	.	.	.	.	.	.	.	.	.	.	C	.	.	.	.	.	T	.	.	.	G	C	.	.	-	-	.	.	.	.	.
H27b	H27	G	G	.	.	.	.	.	.	.	-	A	.	.	.	.	.	.	.	.	.	.	.	.	.	.	.	.	C	.	.	.	.	.	T	.	.	.	G	C	.	.	-	-	.	.	.	.	.
H29*	H29*	-	-	A	.	.	.	A	T	.	-	.	.	T	.	.	.	.	.	.	.	.	.	.	.	.	C	.	C	.	.	-	C	.	.	.	.	.	G	C	.	C	-	-	A	.	.	.	.
H30*	H30*	-	-	A	.	.	.	A	T	.	-	.	.	T	.	.	.	.	.	.	.	.	.	.	.	.	C	.	C	.	.	-	C	.	.	.	.	G	G	C	.	C	-	-	A	.	.	.	.
H31	H31	-	-	.	.	.	.	.	.	.	-	.	.	.	.	.	.	.	.	.	.	.	.	.	.	.	.	.	.	.	.	.	.	.	.	.	.	.	.	.	.	.	-	-	.	.	.	.	.
H60	H60	-	-	.	.	.	.	.	.	.	-	.	.	.	.	.	.	.	.	.	.	.	.	.	.	.	.	.	.	.	.	.	.	.	.	.	A	.	.	.	.	.	-	-	.	T	.	.	.
H60SINE	H60	-	-	.	.	.	.	.	.	.	+	.	.	.	.	.	.	.	.	.	.	.	.	.	.	.	.	.	.	.	.	.	.	.	.	.	A	.	.	.	.	.	-	-	.	T	.	.	.
+=GCTGAGTGAAGTAAGTCAGTCGGAGAAGGACAAACATTATATGTTCTCATTCATTTGGGGAATATAAATAATAGTGAAAGGGAAAATAAGGGAAGGGAGAAGAAATGTGTGGGAAATATCAGAAAGGGAGACAGAACATAAAGACTGCTAACTCTGGGAAACGAACTAGGGGTGGTAGAAGGGGAGGAGGGCGGGGGGTGGGAGTGAATGGGTGACGGGCACTGGGTGTTATTCTGTATGTTAGTAAATTGAACACCAATAAAAAAAAAAAAAAAAAAAAAAAAAAAGAACATCCTTGTA
[truncated: 34 more columns]
