# Supplementary material for: Narrow genetic basis for the Australian dingo confirmed through analysis of paternal ancestry
Source: Genetica. 2012 May 23;140(1):65–73. doi: 10.1007/s10709-012-9658-5 (PMC3386486; doi:10.1007/s10709-012-9658-5)
Supplement: Supplementary file 3 — Table S3. Primers used in the first and second assays of the PrASE procedure. Respectively from left, columns represent round of screening, polymorphic fragment, polymorphic position, SNP alleles, haplotype defined by the SNP, diagnosed haplogroup or haplotype, outer primers, inner primers, and tagged PrASE primers. The biotinylated primer is given separately. (XLS 32 kb) [file 10709_2012_9658_MOESM3_ESM.xls]

## Sheet: Table S3
r	Frag	np	SNP	HT	Diagnos	Outer primers		Inner primers		Tagged PrASE primers
First assay	20	403	A/G	6	HG6	Yfo403	GTATTCATTCTACTCTCCTTTTACAC	Ifo403tag	CACTGCTTCGCAGGCTGACGTTACT CTTTTACACATTTTCTCTTCCAT	T44_re403T	GCCATCGCTGGACTATCGAAGAGTG ATACTACTAGGATGAAATATAACT
						Yre403	AAGAAGCTGAAAAACATTAAATACTAC	Ire403	CATTAAATACTACTAGGATGAAAT	T45_re403C	ATCTCGTTCCGTATCGCGTCGAACT ATACTACTAGGATGAAATATAACC
	B	650	C/T	9	HG9	Yfo650	GTATGGCCATCTGCAGCCCACAG	Ifo650	CAGTTTTTAGCTTCTCCAAAATG	T10_fo650C	TTCAATCTGGTCTGACCTCCTTGTG GTTTTTAGCTTCTCCAAAATGACC
						Yre650	GTGGTAGGCTTATAGATAGAAAGGG	Ire650tag	CACTGCTTCGCAGGCTGACGTTACT GGGATAAAGAATGTGGACAG	T11_fo650T	ACACGATGTGAATATTATCTGTGGC GTTTTTAGCTTCTCCAAAATGACT
	28	985	G/A	23	HG23	Yfo985	TCACTTTACACATTGTTAGAAGATTG	Ifo985tag	CACTGCTTCGCAGGCTGACGTTACT GTTAGAAGATTGTTTCTGTACAT	T16_re985C	AAGCAGTCTGTCAGTCAGTGCGTGAA CCTTCAAAAAAGGCAAGGGTCC
						Yre985	CTGTGATCAACTTGAATCTATCCTTC	Ire985	TCTATCCTTCAAAAAAGGCAAG	T17_re985T	AATGATGCTCTGCGTGATGATGTTG CCTTCAAAAAAGGCAAGGGTCT
	29	685	A/T	5	HT5+HT22	Yfo685	TGCTTGAGTAAATATATGAAATATACTG	Ifo685tag	CACTGCTTCGCAGGCTGACGTTACT GAAATTTGAACACTAATATGTTG	T18_re685T	AATACACGAAGGAGTTAGCTGATGC CAAACTCAAATTAGGAATATCTTTTT
						Yre685	CAGACATTTATTTTCTATTTTATTTCAAAC	Ire685	ATTTCAAACTCAAATTAGGAATATC	T19_re685A	GCTGTTAATCATTACCGTGATAACGCC CAAACTCAAATTAGGAATATCTTTTA
	G	678	G/T	2	HG1	Yfo678	AACCGCTGAGCCACCCAGGAG	Ifo678tag	CACTGCTTCGCAGGCTGACGTTACT CAGGAGTCCCGAGAAAATCTTTA	T30_re678C	GTTGTGCTGAATTAAGCGAATACCG GATATAAAAATGAACACGAGTTAC
						Yre678	GCAAAAGTCCGGGTGTCCTACAG	Ire678	CTACAGATATAAAAATGAACACG	T31_re678A	TTATATCTGCACAACAGGTAAGAGC GATATAAAAATGAACACGAGTTAA
	N	695	C/G	26	HG3	Yfo695	CTTTAATCATCTGGGTTTTTTTTAATGTG	Ifo695tag	CACTGCTTCGCAGGCTGACGTTACT GAAAAATTAAATGAGAAAGTTTTTTG	T34_re695G	AAGAAGAGTCAATCGCAGACAACAT CCAAATCAAACCAAACATAACCG
						Yre695	GAGAAAAATATAAAATGGTAAGAAACC	Ire695	GTAAGAAACCAAATCAAACCAAAC	T35_re695C	CATATCGCGCTGTGACGATGCTAAT CCAAATCAAACCAAACATAACCC
	24	1477	C/A	60	HT5+HT22	Yfo1477	CCATATTCTCACTCCAACCCC	Ifo1477	CACTGCTTCGCAGGCTGACGTTACT AACCCCTCATAACTGACAGAC	T69_re1477C	AATATGCTGCTTGAGGCTTATTCGG CTTGAGTAATTAGTGGGGAACTG
						Yre1477	GGTAAAACTGCCAATTCTTGAG	Ire1477	CCAATTCTTGAGTAATTAGTGG	T70_re1477A	AATACTCAACTTCGGCAGAGGTAAC CTTGAGTAATTAGTGGGGAACTT
Second assay	24	174	A/G	4	HT4	Yfo174	GTCCTGCTTAATTTATTTAAATAAAAGTC	Ifo174	GTCAATAAAATTTTAAATTTTATTTAAG	T8_fo174A	GCTAGATGAAGAGCAAGCGCATGGA CAATAAAATTTTAAATTTTATTTAAGTCAA
						Yre174	TTAAATGTGAAAAACAGCATGAAACACC	Ire174tag	CACTGCTTCGCAGGCTGACGTTACT GAAACACCTTAAATATCTGATTTAA	T9_fo174G	TACAACCGACAGATGTATGTAAGGC CAATAAAATTTTAAATTTTATTTAAGTCAG
	21	953	G/A	14	HT26	Yfo953	TGTCTGCTCCAAATAATTTCTC	Ifo953tag	CACTGCTTCGCAGGCTGACGTTACT TCCAAATAATTTCTCCCTCTG	T46_re953C	GAACGCAATATTCACAAGCAATGCG AATATGGGATACATGCATGCAC
						Yre953	TAAGAATACTTTAGAGAATATGG	Ire953	CTTTAGAGAATATGGGATACATG	T47_re953T	AAGAGACCGCGACTTACCATGTATC AATATGGGATACATGCATGCAT
	21	1405	C/A	12	HT12	Yfo1405	AACCATACATGTGAAGTATTAG	Ifo1405tag	CACTGCTTCGCAGGCTGACGTTACT ATGTGAAGTATTAGAATTTTAGC	T48_re1405G	GCAGAACTGATGAGCGATCCGAATA ATAATGATACTGCCAAATGATATG
						Yre1405	CCTGCTATTTTCAGTTTATAATG	Ire1405	GTTTATAATGATACTGCCAAATG	T49_re1405T	AACCTTCAACTACACGGCTCACCTG ATAATGATACTGCCAAATGATATT
	24	310	T/C	20	HT20	Yfo310	GGAATGTTTGTTCTGAGTATTGT	Ifo310	ATTGTAAATTTATAAAGGAAAATGC	T50_fo310T	GTGTGGCGAGACAGCGACGAAGTAT AATTTATAAAGGAAAATGCGGGT
						Yre310	GGACAAGAACCAAAATATAAAAC	Ire310tag	CACTGCTTCGCAGGCTGACGTTACT AAAACAAAAAACCTAAATGTTGAT	T51_fo310C	CCTGTATCAGGACATGGTACGAGCTA AATTTATAAAGGAAAATGCGGGC
	N	656	T/G	17	HT17	Yfo656	AGATAGTTAACAAATTCAAACCT	Ifo656	ACAAATTCAAACCTTTAATCATC	T60_fo656T	GGCCTGCTTAGGTGACGTCTCTCGT TCAAACCTTTAATCATCTGGGT
						Yre656	CAAAAAACTTTCTCATTTAATTTTTC	Ire656tag	CACTGCTTCGCAGGCTGACGTTACT CTTTCTCATTTAATTTTTCACATT	T61_fo656G	AACCAATCGTAGTAACCATTCAGGA TCAAACCTTTAATCATCTGGGG
	11	525	G/A	13	HT13	Yfo525	TGGGACGCCTGTATGACTC	Ifo525tag	CACTGCTTCGCAGGCTGACGTTACT GACTCCATCAGTTAAGCATC	T62_re525C	AAGATGACCATCTACATTACTGAGC TGCCCTGAGTTGAGATAGTC
						Yre525	CAGACCCCTGAGATTATGC	Ire525	AGATTATGCCCTGAGTTGAG	T63_re525T	CGCAGATGAGCTTGTCCATATGACTG TGCCCTGAGTTGAGATAGTT
								Biotinylated primer
								T163Bio	CACTGCTTCGCAGGCTGACGTTACT
